# Supplementary material for: An integrated isotopic labeling and freeze sampling apparatus (ILSA) to support sampling leaf metabolomics at a centi-second scale
Source: Plant Methods. 2022 Jul 30;18:97. doi: 10.1186/s13007-022-00926-7 (PMC9338585; doi:10.1186/s13007-022-00926-7)
Supplement: Supplementary file 2 — Additional file 2: Data S1. HPLC–MS/MS parameters used for metabolic profiling and 13C abundance of metabolites. [file 13007_2022_926_MOESM2_ESM.xlsx]

## Sheet: Metabolism
HPLC-MS/MS parameters used for metabolic profiling
DP, declustering potential; CE, collision energy; DP and CE of each compund were generated by direct infusion of standards. Masses provided are for monoisotopic weights.
Metabolites	Mass of Parent ion (Da)	Mass of Product ion(Da)	DP (volts)	CE (volts)
RuBP	309	97	-28	-31
PGA	185	79	-35	-44
DPGA	265.03	167	-45	-14
FBP	339	97	-37	-25
F6P	259	97	-25	-21
G1P_G6P	259.01	79	-20	-60
PenP	229	97	-28	-19
S7P	289	97	-50	-35
E4P	199	97	-25	-20
PEP	167	79	-37	-22
Pyr	87	43	-30	-11
HPyr	103.01	59	-30	-12
OAA	131	87	-8	-10
2PG	155	79	-30	-21
Glycolate	75.01	47	-40	-14
Glycerate	105.02	75	-40	-14
aKG	145	101	-29	-14
Succ	117.01	73	-41	-18.5
Fum	115	71	-32	-13
Glx	73.01	45	-50	-11
Gln	145.01	127	-40	-13
Ser	104	74	-25	-14
Gly	74	74	-40	-10
Ala	88	45	-14	-20
Cys	239	120	-60	-17
Asp	132	88	-40.5	-18
GAP/DHAP	169.01	97	-16	-13
Glucose	179.01	71	-20	-20
Fructose	179.02	89	-40	-13
UDPG	565	323	-45	-36
ADPG	588	241	-50	-44
FAD	784	346	-165	-40
NAD	662	540	-50	-20
NADH	664	408	-150	-45
NADP	742	620	-60	-25
NADPH	744	408	-170	-48
ADP	426	159	-60	-34
ATP	506	159	-130	-35

## Sheet: 13C labelling
HPLC-MS/MS parameters used for 13C abundance of metabolites
DP, declustering potential; CE, collision energy; Mx means the mass isotopomer of each metabolites with certain number of 13C
Isotopmer of metabolites	Mass of Parent ion (Da)	Mass of Product ion(Da)	DP (volts)	CE (volts)
RuBP-M0	309	97	-49	-74
RuBP-M1	310	97	-49	-74
RuBP-M2	311	97	-49	-74
RuBP-M3	312	97	-49	-74
RuBP-M4	313	97	-49	-74
RuBP-M5	314	97	-49	-74
PGA-M0	185	79	-35	-44
PGA-M1	186	79	-35	-44
PGA-M2	187	79	-35	-44
PGA-M3	188	79	-35	-44
BPGA-M0	265.03	167	-45	-14
BPGA-M1	266.03	168	-45	-14
BPGA-M2	267.03	169	-45	-14
BPGA-M3	268.03	170	-45	-14
T3P-M0	169.01	97	-16	-13
T3P-M1	170.01	97	-16	-13
T3P-M2	171.01	97	-16	-13
T3P-M3	172.01	97	-16	-13
FBP-M0	339	97	-50	-75
FBP-M1	340	97	-50	-75
FBP-M2	341	97	-50	-75
FBP-M3	342	97	-50	-75
FBP-M4	343	97	-50	-75
FBP-M5	344	97	-50	-75
FBP-M6	345	97	-50	-75
F6P-M0	259	97	-25	-21
F6P-M1	260	97	-25	-21
F6P-M2	261	97	-25	-21
F6P-M3	262	97	-25	-21
F6P-M4	263	97	-25	-21
F6P-M5	264	97	-25	-21
F6P-M6	265	97	-25	-21
G1P-M0	259.01	79	-20	-60
G1P-M1	260.01	79	-20	-60
G1P-M2	261.01	79	-20	-60
G1P-M3	262.01	79	-20	-60
G1P-M4	263.01	79	-20	-60
G1P-M5	264.01	79	-20	-60
G1P-M6	265.01	79	-20	-60
R5P-M0	229	97	-28	-19
R5P-M1	230	97	-28	-19
R5P-M2	231	97	-28	-19
R5P-M3	232	97	-28	-19
R5P-M4	233	97	-28	-19
R5P-M5	234	97	-28	-19
S7P-M0	289	97	-50	-35
S7P-M1	290	97	-50	-35
S7P-M2	291	97	-50	-35
S7P-M3	292	97	-50	-35
S7P-M4	293	97	-50	-35
S7P-M5	294	97	-50	-35
S7P-M6	295	97	-50	-35
S7P-M7	296	97	-50	-35
E4P-M0	199	97	-25	-20
E4P-M1	200	97	-25	-20
E4P-M2	201	97	-25	-20
E4P-M3	202	97	-25	-20
E4P-M4	203	97	-25	-20
PEP-M0	167	79	-33.5	-20
PEP-M1	168	79	-33.5	-20
PEP-M2	169	79	-33.5	-20
PEP-M3	170	79	-33.5	-20
Pyr-M0	87	43	-93	-17
Pyr-M1	88	44	-93	-17
Pyr-M2	89	45	-93	-17
Pyr-M3	90	45	-93	-17
HPyr-M0	103.01	59	-10	-12
HPyr-M1	104.01	60	-10	-12
HPyr-M2	105.01	61	-10	-12
HPyr-M3	106.01	61	-10	-12
OAA-M0	131	87	-8	-10
OAA-M1a	132	87	-8	-10
OAA-M1b	132	88	-8	-10
OAA-M2a	133	87	-8	-10
OAA-M2b	133	88	-8	-10
OAA-M3a	134	87	-8	-10
OAA-M3b	134	88	-8	-10
OAA-M4	135	88	-8	-10
2PG-M0	155	79	-20	-42
2PG-M1	156	79	-20	-42
2PG-M2	157	79	-20	-42
Glyco-M0	75.01	47	-40	-14
Glyco-M1a	76.01	47	-40	-14
Glyco-M1b	76.01	48	-40	-14
Glyco-M2	77.01	48	-40	-14
Glyce-M0	105.02	75	-40	-14
Glyce-M1a	106.02	75	-40	-14
Glyce-M1b	106.02	76	-40	-14
Glyce-M2a	107.02	76	-40	-14
Glyce-M2b	107.02	77	-40	-14
Glyce-M3	108.02	77	-40	-14
aKG-M0	145.01	101.01	-29	-14
aKG-M1a	146.01	101.01	-29	-14
aKG-M1b	146.01	102.01	-29	-14
aKG-M2a	147.01	102.01	-29	-14
aKG-M2b	147.01	103.01	-29	-14
aKG-M3a	148.01	103.01	-29	-14
aKG-M3b	148.01	104.01	-29	-14
aKG-M4a	149.01	104.01	-29	-14
aKG-M4b	149.01	105.01	-29	-14
aKG-M5	150.01	105.01	-29	-14
Succ-M0	117.01	73	-41	-18.5
Succ-M1a	118.01	73	-41	-18.5
Succ-M1b	118.01	74	-41	-18.5
Succ-M2a	119.01	74	-41	-18.5
Succ-M2b	119.01	75	-41	-18.5
Succ-M3a	120.01	75	-41	-18.5
Succ-M3b	120.01	76	-41	-18.5
Succ-M4	121.01	76	-41	-18.5
Fum-M0	115	71	-32	-13
Fum-M1a	116	71	-32	-13
Fum-M1b	116	72	-32	-13
Fum-M2a	117	72	-32	-13
Fum-M2b	117	73	-32	-13
Fum-M3a	118	73	-32	-13
Fum-M3b	118	74	-32	-13
Fum-M4	119	74	-32	-13
Glx-M0	73.01	45	-50	-11
Glx-M1a	74.01	45	-50	-11
Glx-M1b	74.01	46	-50	-11
Glx-M2	75.01	46	-50	-11
Gln-M0	145.01	127	-40	-13
Gln-M1	146.01	127	-40	-13
Gln-M2	147.01	127	-40	-13
Gln-M3	148.01	127	-40	-13
Gln-M4	149.01	127	-40	-13
Gln-M5	150.01	127	-40	-13
Ser-M0	104	74	-25	-14
Ser-M1a	105	74	-25	-14
Ser-M1b	105	75	-25	-14
Ser-M2a	106	75	-25	-14
Ser-M2b	106	76	-25	-14
Ser-M3a	107	76	-25	-14
Ser-M3b	107	77	-25	-14
Gly-M0	74	74	-40	-10
Gly-M1	75	75	-40	-10
Gly-M2	76	76	-40	-10
Ala-M0	88.01	45	-14	-20
Ala-M1a	89.01	45	-14	-20
Ala-M1b	89.01	46	-14	-20
Ala-M2a	90.01	45	-14	-20
Ala-M2b	90.01	46	-14	-20
Ala-M3	91.01	46	-14	-20
Asp-M0	132.01	88	-40.5	-18
Asp-M1a	133.01	88	-40.5	-18
Asp-M1b	133.01	89	-40.5	-18
Asp-M2a	134.01	89	-40.5	-18
Asp-M2b	134.01	90	-40.5	-18
Asp-M3a	135.01	90	-40.5	-18
Asp-M3b	135.01	91	-40.5	-18
Asp-M4	136.01	91	-40.5	-18
Mal-M0	133	115	-30	-18
Mal-M1	134	116	-30	-18
Mal-M2	135	117	-30	-18
Mal-M3	136	118	-30	-18
Mal-M4	137	119	-30	-18
Glu-M0	146	102	-30	-18
Glu-M1a	147	102	-30	-18
Glu-M1b	147	103	-30	-18
Glu-M2a	148	103	-30	-18
Glu-M2b	148	104	-30	-18
Glu-M3a	149	104	-30	-18
Glu-M3b	149	105	-30	-18
Glu-M4a	150	105	-30	-18
Glu-M4b	150	106	-30	-18
Glu-M5	151	107	-30	-18
CIT-M0	191	111	-48	-19
CIT-M1a	192	111	-48	-19
CIT-M1b	192	112	-48	-19
CIT-M2a	193	112	-48	-19
CIT-M2b	193	113	-48	-19
CIT-M3a	194	113	-48	-19
CIT-M3b	194	114	-48	-19
CIT-M4a	195	114	-48	-19
CIT-M4b	195	115	-48	-19
CIT-M5	196	116	-48	-19
Sucrose	341.1	89	-50	-25
Cys	239	120	-60	-17
Glucose	179.01	71	-20	-20
Fructose	179.02	89	-40	-13
FAD	784	346	-165	-40
NAD	662	540	-50	-20
NADH	664	408	-150	-45
NADP	742	620	-60	-25
NADPH	744	408	-170	-48
ADP	426	159	-60	-34
ATP	506	159	-200	-38
AMP	346	79	-36	-75
ADPG-M0	588	241	-50	-44
ADPG-M1a	589	241	-50	-44
ADPG-M1b	589	242	-50	-44
ADPG-M2a	590	241	-50	-44
ADPG-M2b	590	242	-50	-44
ADPG-M2c	590	243	-50	-44
ADPG-M3a	591	241	-50	-44
ADPG-M3b	591	242	-50	-44
ADPG-M3c	591	243	-50	-44
ADPG-M3d	591	244	-50	-44
ADPG-M4a	592	241	-50	-44
ADPG-M4b	592	242	-50	-44
ADPG-M4c	592	243	-50	-44
ADPG-M4d	592	244	-50	-44
ADPG-M4e	592	245	-50	-44
ADPG-M5a	593	241	-50	-44
ADPG-M5b	593	242	-50	-44
ADPG-M5c	593	243	-50	-44
ADPG-M5d	593	244	-50	-44
ADPG-M5e	593	245	-50	-44
ADPG-M5f	593	246	-50	-44
ADPG-M6a	594	241	-50	-44
ADPG-M6b	594	242	-50	-44
ADPG-M6c	594	243	-50	-44
ADPG-M6d	594	244	-50	-44
ADPG-M6e	594	245	-50	-44
ADPG-M6f	594	246	-50	-44
ADPG-M6g	594	247	-50	-44
ADPG-M7a	595	241	-50	-44
ADPG-M7b	595	242	-50	-44
ADPG-M7c	595	243	-50	-44
ADPG-M7d	595	244	-50	-44
ADPG-M7e	595	245	-50	-44
ADPG-M7f	595	246	-50	-44
ADPG-M7g	595	247	-50	-44
ADPG-M8a	596	241	-50	-44
ADPG-M8b	596	242	-50	-44
ADPG-M8c	596	243	-50	-44
ADPG-M8d	596	244	-50	-44
ADPG-M8e	596	245	-50	-44
ADPG-M8f	596	246	-50	-44
ADPG-M8g	596	247	-50	-44
ADPG-M9a	597	241	-50	-44
ADPG-M9b	597	242	-50	-44
ADPG-M9c	597	243	-50	-44
ADPG-M9d	597	244	-50	-44
ADPG-M9e	597	245	-50	-44
ADPG-M9f	597	246	-50	-44
ADPG-M9g	597	247	-50	-44
ADPG-M10a	598	241	-50	-44
ADPG-M10b	598	242	-50	-44
ADPG-M10c	598	243	-50	-44
ADPG-M10d	598	244	-50	-44
ADPG-M10e	598	245	-50	-44
ADPG-M10f	598	246	-50	-44
ADPG-M10g	598	247	-50	-44
ADPG-M11a	599	242	-50	-44
ADPG-M11b	599	243	-50	-44
ADPG-M11c	599	244	-50	-44
ADPG-M11d	599	245	-50	-44
ADPG-M11e	599	246	-50	-44
ADPG-M11f	599	247	-50	-44
ADPG-M12a	600	243	-50	-44
ADPG-M12b	600	244	-50	-44
ADPG-M12c	600	245	-50	-44
ADPG-M12d	600	246	-50	-44
ADPG-M12e	600	247	-50	-44
ADPG-M13a	601	244	-50	-44
ADPG-M13b	601	245	-50	-44
ADPG-M13c	601	246	-50	-44
ADPG-M13d	601	247	-50	-44
ADPG-M14a	602	245	-50	-44
ADPG-M14b	602	246	-50	-44
ADPG-M14c	602	247	-50	-44
ADPG-M15a	603	246	-50	-44
ADPG-M15b	603	247	-50	-44
ADPG-M16	604	247	-50	-44
UDPG-M0	565	323	-45	-36
UDPG-M1a	566	323	-45	-36
UDPG-M1b	566	324	-45	-36
UDPG-M2a	567	323	-45	-36
UDPG-M2b	567	324	-45	-36
UDPG-M2c	567	325	-45	-36
UDPG-M3a	568	323	-45	-36
UDPG-M3b	568	324	-45	-36
UDPG-M3c	568	325	-45	-36
UDPG-M3d	568	326	-45	-36
UDPG-M4a	569	323	-45	-36
UDPG-M4b	569	324	-45	-36
UDPG-M4c	569	325	-45	-36
UDPG-M4d	569	326	-45	-36
UDPG-M4e	569	327	-45	-36
UDPG-M5a	570	323	-45	-36
UDPG-M5b	570	324	-45	-36
UDPG-M5c	570	325	-45	-36
UDPG-M5d	570	326	-45	-36
UDPG-M5e	570	327	-45	-36
UDPG-M5f	570	328	-45	-36
UDPG-M6a	571	323	-45	-36
UDPG-M6b	571	324	-45	-36
UDPG-M6c	571	325	-45	-36
UDPG-M6d	571	326	-45	-36
UDPG-M6e	571	327	-45	-36
UDPG-M6f	571	328	-45	-36
UDPG-M6g	571	329	-45	-36
UDPG-M7a	572	324	-45	-36
UDPG-M7b	572	325	-45	-36
UDPG-M7c	572	326	-45	-36
UDPG-M7d	572	327	-45	-36
UDPG-M7e	572	328	-45	-36
UDPG-M7f	572	329	-45	-36
UDPG-M7g	572	330	-45	-36
UDPG-M8a	573	325	-45	-36
UDPG-M8b	573	326	-45	-36
UDPG-M8c	573	327	-45	-36
UDPG-M8d	573	328	-45	-36
UDPG-M8e	573	329	-45	-36
UDPG-M8f	573	330	-45	-36
UDPG-M8g	573	331	-45	-36
UDPG-M9a	574	326	-45	-36
UDPG-M9b	574	327	-45	-36
UDPG-M9c	574	328	-45	-36
UDPG-M9d	574	329	-45	-36
UDPG-M9e	574	330	-45	-36
UDPG-M9f	574	331	-45	-36
UDPG-M9g	574	332	-45	-36
UDPG-M10a	575	327	-45	-36
UDPG-M10b	575	328	-45	-36
UDPG-M10c	575	329	-45	-36
UDPG-M10d	575	330	-45	-36
UDPG-M10e	575	331	-45	-36
UDPG-M10f	575	332	-45	-36
UDPG-M11a	576	328	-45	-36
UDPG-M11b	576	329	-45	-36
UDPG-M11c	576	330	-45	-36
UDPG-M11d	576	331	-45	-36
UDPG-M11e	576	332	-45	-36
UDPG-M12a	577	329	-45	-36
UDPG-M12b	577	330	-45	-36
UDPG-M12c	577	331	-45	-36
UDPG-M12d	577	332	-45	-36
UDPG-M13a	578	330	-45	-36
UDPG-M13b	578	331	-45	-36
UDPG-M13c	578	332	-45	-36
UDPG-M14a	579	331	-45	-36
UDPG-M14b	579	332	-45	-36
UDPG-M15	580	332	-45	-36
