# Supplementary material for: An integrated isotopic labeling and freeze sampling apparatus (ILSA) to support sampling leaf metabolomics at a centi-second scale
Source: Plant Methods. 2022 Jul 30;18:97. doi: 10.1186/s13007-022-00926-7 (PMC9338585; doi:10.1186/s13007-022-00926-7)
Supplement: Supplementary file 3 — Additional file 3: Data S2. Metabolic profiling of IR64. [file 13007_2022_926_MOESM3_ESM.xlsx]

## Sheet: Pre-dark Treatment
Sample	nmol·gFW-1	RuBP	PGA	DPGA	FBP	F6P	G1P_G6P	PenP	S7P	E4P	PEP	Pyr	HPyr	OAA	2PG	Glyco	Glyce	aKG	Succ	Fum	Glx	Gln	Ser	Gly	Ala	Cys	Asp	GAP/DHAP	Glucose	Fructose	UDPG	ADPG	FAD	NAD	NADH	NADP	NADPH	ADP	ATP	Sucrose	Glu	Mal	CIT
0-1		523.939	3478.23	34.0194	10.6075	330.397	349.191	455.854	156.166	186.556	90.7375	3879.4	275.969	1555.76	27.4635	1696.08	784.56	6645.46	291.414	649.638	3366.7	8691.21	12462.6	251.673	526.02	4.06695	2608.02	2013.46	12336	1259.66	34.1118	0.236216	2.75505	53.3029	2.93061	135.085	250.048	1194.97	733.998	88607.5	57086.7	361.206	1009.99
0-2		790.52	4184.54	74.3927	55.603	1003.62	1020.57	426.55	527.099	548.31	117.496	2994.43	256.038	1227.9	25.0982	1790.12	1118.63	8496.16	205.551	611.774	3054.17	2941.08	12490.1	215.963	302.497	6.22123	2125.24	21622.2	18073.6	791.725	41.4387	2.50395	3.11471	61.1827	6.11567	150.796	258.847	1361.68	756.769	87049.1	45957.1	258.451	297.764
0-3		224.746	3120.04	56.4303	5.63826	185.532	195.504	437.505	108.003	107.497	92.2303	3633.47	309.455	1684.15	24.3738	2131.35	589.5	10040	337.567	167.767	1993.99	5210.92	17031.4	324.472	338.224	4.73126	1317.78	1053.04	8099.78	1558.82	27.9819	0.110475	2.78389	49.6193	3.42595	152.923	223.904	1011.7	669.365	74642.7	41905.1	334.184	1004.99
0-4		305.501	1939.47	51.1595	16.2745	542.746	555.775	274.304	270.419	318.691	78.4809	3924.32	219.863	1973.41	13.4782	2604.92	988.883	6553.4	275.174	398.081	1907.42	2074.51	15322.1	221.578	343.07	4.79469	1322.68	15154.8	17154.4	530.518	19.5292	1.98059	2.13196	35.0409	4.25174	61.577	153.893	488.709	328.968	55652.1	39679.5	120.52	743.135
0-5		533.292	2911.52	45.5308	25.1604	713.999	734.219	408.358	334.752	461.076	115.89	3966.42	317.964	1914.96	15.7596	3361.73	1015.21	7584.07	296.746	380.582	1792.18	2591.28	16185.3	230.083	504.91	9.53826	1573.71	26530	17618	453.282	28.0545	2.04232	2.70746	40.8645	5.36786	94.4121	173.127	708.489	827.567	75263.2	50212.2	235.004	719.308
0-6		503.209	2415.52	143.765	26.9778	729.286	741.961	357.47	355.377	372.603	112.046	5707.89	234.276	2485.48	17.3242	4106.17	1965.61	12303.9	359.449	691.547	3232.1	1670.22	12333.4	213.694	370.351	6.23198	1378.82	17192.3	17029.5	617.572	20.6958	2.53282	2.61487	40.773	5.26015	74.7433	165.237	827.507	407.683	61398.9	33372.3	277.149	444.985
1-1		442.568	3778.66	58.4416	12.9666	808.979	818.048	367.173	414.461	446.865	94.5648	2756.19	203.761	1321.41	23.746	2224.51	1149.09	7178.62	272.74	592.803	3029.93	2265.79	8488.19	157.36	193.124	6.30744	1934.55	11477.6	12291.2	988.888	36.9422	1.78561	2.42044	57.6304	3.4904	83.8795	145.947	1040.62	344.037	78540.3	37002.2	173.337	288.939
1-2		686.556	4192.87	40.2135	20.982	795.597	796.996	394.175	399.502	420.212	103.031	2499.85	252.655	1349.37	23.7026	2713.72	1192.77	4119.22	224.569	624.602	3298.78	1909.29	9179.25	161.851	213.664	4.5085	1671.1	10868.3	14108	473.231	32.8796	1.98636	2.68907	52.3287	2.65507	104.667	140.552	1271.66	391.859	68896	36181.5	544.885	200.113
1-3		664.474	4299.78	137.935	19.8033	890.884	905.167	340.577	506.573	462.146	118.279	6394.34	280.657	2529.49	17.0308	4800.36	1698.38	16370.7	473.392	1033.66	5271.85	2174.42	6985.25	181.01	209.288	9.11625	2619.08	8782.46	18060	2150.57	31.6473	2.01794	3.3393	69.6405	2.11605	150.49	112.71	1259.97	480.579	110644	40820	578.237	630.948
1-4		586.733	3613.63	36.0495	13.4548	707.521	713.256	370.462	355.287	429.355	104.753	4365.19	261.181	2669.52	18.5205	2740.65	1292.13	10378.5	343.183	489.576	2622.82	2194.76	15757.3	212.497	336.887	8.14556	1620.42	10181.9	19374.7	445.184	24.65	2.44228	2.75932	33.1629	1.9569	146.318	106.083	1026.13	458.017	69369.5	46663.3	444.576	1166.58
1-5		348.951	1982.95	63.5038	11.1748	636.369	647.632	272.064	298.917	365.92	84.9388	5141.29	250.269	2282.3	15.2696	3377.65	1187.1	10480.5	306.248	420.752	1989.42	1456.29	9805.28	151.086	232.847	11.3292	1383.47	10559.5	14052.4	809.127	24.6935	1.70635	2.33455	62.9224	2.76363	115.864	211.071	764.454	521.789	68732.6	27154.6	457.668	1452.07
1-6		135.586	2537.24	17.8648	7.55189	638.83	653.268	211.065	354.161	389.792	90.6212	5604.04	519.682	2720.05	14.7044	3140.83	827.387	9604.81	157.543	424.322	2095.94	4300.36	21747	275.833	743.954	11.9527	2567.45	11164.8	15470.5	467.558	22.8801	3.72255	2.4859	38.295	2.66546	109.155	120.847	613.25	464.646	72677.7	56992.7	188.295	955.518
5-1		401.646	2923.93	47.6887	31.9406	754.673	784.972	373.416	413.17	435.701	96.1069	5698.59	291.003	2265.67	22.4921	2716.54	1154.86	13810.6	359.59	570.24	2952.72	1964.56	8665.48	147.812	112.562	10.0483	2211.69	15478.8	17432.2	1071.77	39.833	3.0823	2.60153	106.782	2.20328	131.073	80.1011	890.245	471.959	110820	42277	202.424	1300.53
5-2		293.114	2875.54	73.9505	5.59764	289.901	307.505	310.309	148.166	168.262	76.1111	6133.4	358.235	2099.18	24.736	2511.4	959.365	14870.9	399.05	690.291	3650.08	3269.76	7896.1	186.045	255.497	5.14071	2320.81	1519.18	79693.9	3519.75	26.1146	0.257992	2.87329	73.4247	3.20506	115.289	159.579	822.511	430.401	100170	45199.4	226.417	895.447
5-3		452.191	3297.4	34.9319	24.3375	524.291	507.011	375.266	287.68	263.155	123.413	3013.66	395.559	1825.73	12.1836	3252.29	889.521	8774.71	378.58	212.304	2465.11	5073.23	12105.4	198.671	428.391	8.21266	2523.47	7643.12	8080.45	1501.87	30.3842	1.43995	2.32046	44.6886	2.30464	90.7948	96.8181	989.331	252.049	81065	50771.2	468.414	1012.62
5-4		497.891	2725.43	36.7265	5.9212	283.97	295.951	385	126.94	165.749	83.6477	5786.76	369.564	2210.14	25.9209	2717.16	678.866	14707.7	296.982	613.981	3338	4958.5	12063.3	216.92	310.024	4.56687	2094.61	1848.16	13724.9	646.549	28.8508	0.237447	3.07317	54.6626	3.05274	141.52	194.239	765.102	527.975	90505.9	58884.9	247.679	1540.52
5-5		150.454	2627.44	41.0968	3.28472	255.521	264.846	233.566	143.504	157.585	75.2935	4958.89	299.719	2164.73	26.0924	3661.81	642.446	12817.3	325.192	698.026	3900.55	4092.51	14889.8	262.901	239.13	14.443	2356.06	1679.77	11114.9	867.786	22.3982	0.145818	2.86966	66.8156	0.119196	138.582	12.0855	738.8	494.665	95298.8	43859.4	538.024	1346.8
5-6		101.61	2542.31	58.466	3.85845	287.328	301.408	342.882	171.298	195.096	80.9069	8004.83	348.08	3654.26	21.757	4547.61	795.156	16729.2	400.285	703.88	3760.65	3975.14	17499.2	301.655	226.063	10.8198	2145.03	1653.37	19754.2	514.874	29.267	0.148693	3.35598	76.9991	0.059767	128.975	7.02723	943.172	430.227	82303.3	39795.4	454.598	1654.82
20-1		103.859	6349.35	24.2713	7.82911	516.386	516.863	159.723	347.091	354.945	202.314	3569.96	235.294	1644.16	2.98242	2184.09	957.763	6895.29	220.776	407.974	1899.31	8883.33	14171.9	191.669	571.222	5.08334	3829.22	1586.05	12881.5	601.884	34.4916	1.41524	3.09555	52.7193	0.154279	121.984	10.8046	862.749	442.954	76212.6	55516.1	1246.85	808.113
20-2		25.7174	3377.84	38.1227	2.28618	520.706	533.35	158.283	358.745	357.2	154.539	6633.74	368.723	3035.21	2.42985	3625.53	959.645	14741.9	280.462	509.127	2434.96	3113.95	13464.8	166.442	349.457	14.1826	3513.87	1412.73	11863	550.053	24.4796	2.31877	2.74613	62.5606	0.0560986	71.2746	3.96225	453.312	249.833	85503.3	44349.5	2896.77	3206.13
20-3		42.7194	5129.52	27.56	3.68016	483.804	498.627	146.653	372.536	337.222	179.985	6365.73	250.663	2463.5	2.79966	2773.87	1119.2	15423.2	282.145	492.195	2429.51	5893.31	18403.1	212.152	456.01	7.44462	3300.41	1454.72	13228.2	551.897	27.2039	1.31665	2.95991	76.7303	0.0367415	111.926	4.88349	587.338	206.406	83669.1	60060	3108.74	5066.32
20-4		51.2096	5896.79	47.342	4.63516	510.19	521.161	158.578	364.769	358.279	180.055	3958.05	294.686	2242.07	2.92611	2279.48	1152.43	11568.1	463.934	467.327	2168.99	3859.4	18155	237.844	447.734	3.37304	2774.01	1676.99	14208.5	977.762	26.5323	1.58919	2.72184	53.599	0.0253858	84.9639	3.62762	638.341	311.537	85525.6	55084.6	3020.92	1763.55
20-5		12.413	2992.04	59.6058	1.27674	429.227	456.031	143.197	326.092	330.709	154.067	6027.05	381.167	2937.56	1.71866	3889.18	1007.51	12598.8	262.174	461.346	2191.24	2427.09	15730.4	202.202	405.755	9.49861	3076.23	1213.73	12916.6	565.383	24.5094	1.49016	2.79301	61.8303	0.0786803	56.9677	2.5087	348.812	186.615	89254.2	39250.7	2688.73	2197.02
20-6		15.3823	2682.32	50.9703	1.36961	355.143	380.853	142.57	284.062	287.555	119.843	5714.89	525.694	3239.69	1.67568	3805.09	1081.31	16714.5	383.075	482.545	2358.41	2800.39	18659.7	239.905	330.631	7.62309	2330.94	1241.06	18519.5	458.128	21.2919	1.27071	2.52547	64.9047	0.0424033	59.9835	2.32315	280.424	178.152	70452	47652.9	2508.32	3120.61
0, 1, 5,20 represent 0,1, 5, 20 second after shifting from light to dark.

## Sheet: SteadyState
Sample Name	nmol·gFW-1	RuBP	PGA	FBP	F6P	G1P+G6P	R5P	S7P	E4P	PEP	Pyr	HPyr	OAA	Glyco	Glyce	aKG	Succ	Fum	Glx	Gln	Ser	Gly	Ala	Cys	Asp	GAP+DHAP	Glucose	UDPG	ADPG	FAD	NAD	NADH	NADP	NADPH	ADP	ATP	Sucrose	Glu	Mal	CIT
N_1		435.676	689.543	26.5521	295.179	321.559	1219.04	40.4716	194.264	80.3817	116.981	2955.71	3533.66	40.1313	66.5528	59.1539	37.2539	404.859	1312.12	3511.15	18882.8	277.545	620.046	5.76267	2286.78	23.8141	22131.9	32.895	0.512846	5.2112	161.094	5.97341	102.424	211.396	1044.94	1232.2	9423.9	5665.56	607.949	1.79908
N_2		497.386	277.874	18.0208	213.788	225.556	288.92	12.5407	185.047	43.2099	442.136	2283.85	2598.68	26.7693	39.8611	61.6218	44.6415	332.849	949.425	2266.82	12410.8	224.281	2952.91	6.81853	1826.06	16.3984	30305.6	30.7764	0.102016	4.56982	95.3268	7.90494	80.5688	384.763	648.078	1246.68	12427.9	6773.56	744.534	1.21841
N_3		470.486	445.791	17.22	183.191	197.484	825.177	16.7606	146.618	50.713	206.259	2089.17	3102.71	25.2312	19.4849	37.6021	32.0289	183.776	427.852	1581.91	12307.7	186.064	412.7	2.5151	1490.16	15.0889	40066.7	23.0693	0.154328	3.79876	99.8139	5.39202	82.8186	287.564	724.738	1233.59	5311.68	5694.47	405.458	2.29561
N_4		924.793	600.939	47.799	307.147	324.608	589.104	27.1529	208.185	85.1247	304.765	2370.65	2497.93	35.6142	50.4407	73.5062	55.8063	373.607	1052.24	2619.02	13272	219.47	2480.36	4.23375	2458.1	24.7962	50114.7	32.8419	0.166017	4.99368	106.124	8.27649	102.734	472.563	862.127	1818.25	11013.2	8639.31	671.302	4.90712
N_5		254.687	126.608	16.8776	167.6	175.334	248.693	11.3085	155.27	29.7871	68.3828	2044.35	2258.72	54.1289	53.8581	19.7629	28.2199	162.518	321.266	3306.32	14021.3	216.063	2312.21	3.67808	2073.44	16.0609	37283.1	24.5708	0.0731807	4.10277	80.5173	5.89481	65.6021	339.476	612.353	967.756	5503.46	5927.22	214.975	1.84164
N_6		433.661	617.277	21.0489	209.264	225.892	1048.23	46.1111	149.744	55.6412	97.3142	1511.03	2809.26	36.6304	67.86	74.7792	29.0671	245.171	614.299	1969.57	13769.7	213.723	499.032	2.31748	781.846	19.7188	33147.1	21.7915	1.50085	3.47076	103.048	4.61081	72.9478	173.696	594.495	1027.19	5854.62	5306.58	385.285	2.09943
N: represents the steady state measurements here
