# Supplementary material for: An integrated isotopic labeling and freeze sampling apparatus (ILSA) to support sampling leaf metabolomics at a centi-second scale
Source: Plant Methods. 2022 Jul 30;18:97. doi: 10.1186/s13007-022-00926-7 (PMC9338585; doi:10.1186/s13007-022-00926-7)
Supplement: Supplementary file 4 — Additional file 4: Data S3. Metabolic network used for metabolic flux analysis. [file 13007_2022_926_MOESM4_ESM.xlsx]

## Sheet: mass_balance
FluxID	Rxns	NetFlux	Carbon transitions	Option
r1	RuBP + Ind_CO2 --> PGA + p_PGA	0	abcde + f --> abc + def	A
r2	p_PGA --> PGA	1	abc --> abc
r3	PGA --> p_PGA	1	abc --> abc
r4	PGA --> BPGA	0	abc --> abc
r5	BPGA --> T3P	0	abc --> abc
r6	T3P + p_T3P --> FBP	2	abc + def --> abcdef
r7	FBP --> T3P + p_T3P	2	abcdef --> abc + def
r8	T3P --> p_T3P	3	abc --> abc
r9	p_T3P --> T3P	3	abc --> abc
r10	FBP --> F6P	4	abcdef --> abcdef
r11	F6P --> FBP	4	abcdef --> abcdef
r12	F6P + T3P --> E4P + R5P	5	abcdef + ghi --> abcd + efghi
r13	E4P + R5P --> F6P + T3P	5	abcd +efghi --> abcdef +ghi
r14	T3P + E4P --> SBP	6	abc + defg --> cbadefg
r15	SBP --> T3P + E4P	6	abcdefg --> cba + defg
r16	SBP --> S7P	0	abcdefg --> abcdefg
r17	S7P + T3P --> R5P + p_R5P	7	abcdefg + hij --> abcde + fghij
r18	R5P + p_R5P --> S7P + T3P	7	abcde + fghij --> abcdefg + hij
r19	p_R5P --> R5P	8	abcde --> abcde
r20	R5P --> p_R5P	8	abcde --> abcde
r21	R5P --> RuBP	0	abcde --> abcde
r22	RuBP --> PGA + PGO	0	abcde --> abc + de
r23	PGO --> Glyco	0	ab --> ab
r24	Glyco --> Glx	0	ab --> ab
r25	Glx --> Gly	0	ab --> ab
r26	Gly + Gly --> Ind_CO2 + Ser	0	ab + cd --> a + bcd
r27	Ser --> HPyr	0	abc --> abc
r28	HPyr --> Glyce	0	abc --> abc
r29	Glyce --> PGA	0	abc --> abc
r30	F6P --> G6P	9	abcdef --> abcdef
r31	G6P --> F6P	9	abcdef --> abcdef
r32	G6P --> ADPG	0	abcdef --> abcdef
r33	G6P --> UDPG	0	abcdef --> abcdef
r34	PGA --> PEP	10	abc --> abc
r35	PEP --> PGA	10	abc --> abc
r36	PEP --> [Glycolysis]	0		A
r37	Gly --> [AA]	0		A
r38	Ser --> [AA]	0		A
r39	ADPG --> [Starch]	0		A
r40	F6P + UDPG --> [Sucrose]	0		A

## Sheet: Substrate
Name	C_number
Ind_CO2	1

## Sheet: MSReac
Metabolite	Rxns	Carbon transitions
BPGA	BPGA --> BPGA	abc --> abc
E4P	E4P --> E4P	abcd --> abcd
F6P	F6P --> F6P	abcdef --> abcdef
FBP	FBP --> FBP	abcdef --> abcdef
G6P	G6P --> G6P	abcdef --> abcdef
Glyce	Glyce --> Glyce	abc --> abc
Glyco	Glyco --> Glyco	ab --> ab
PEP	PEP --> PEP	abc --> abc
PGA	PGA --> PGA	abc --> abc
PGO	PGO --> PGO	ab --> ab
R5P	R5P --> R5P	abcde --> abcde
RuBP	RuBP --> RuBP	abcde --> abcde
S7P	S7P --> S7P	abcdefg --> abcdefg
Ser	Ser --> Ser	abc --> abc
T3P	T3P --> T3P	abc --> abc
UDPG	UDPG --> UDPG	abcdef --> abcdef
ADPG	ADPG --> ADPG	abcdef --> abcdef
