# Supplementary material for: An integrated isotopic labeling and freeze sampling apparatus (ILSA) to support sampling leaf metabolomics at a centi-second scale
Source: Plant Methods. 2022 Jul 30;18:97. doi: 10.1186/s13007-022-00926-7 (PMC9338585; doi:10.1186/s13007-022-00926-7)
Supplement: Supplementary file 5 — Additional file 5: Data S4. 13C labelling data of IR64. [file 13007_2022_926_MOESM5_ESM.xlsx]

## Sheet: efflux
FluxID	Flux
RuBP	67

## Sheet: Spectrum
Name	Select	Standard deviation
BPGA	1	1
	1	1
	1	1
	1	1
E4P	1	1
	1	1
	1	1
	1	1
	1	1
F6P	1	1
	1	1
	1	1
	1	1
	1	1
	1	1
	1	1
FBP	1	1
	1	1
	1	1
	1	1
	1	1
	1	1
	1	1
G6P	1	1
	1	1
	1	1
	1	1
	1	1
	1	1
	1	1
Glyce	1	1
	1	1
	1	1
	1	1
Glyco	1	1
	1	1
	1	1
PEP	1	1
	1	1
	1	1
	1	1
PGA	1	1
	1	1
	1	1
	1	1
PGO	1	1
	1	1
	1	1
R5P	1	1
	1	1
	1	1
	1	1
	1	1
	1	1
RuBP	1	1
	1	1
	1	1
	1	1
	1	1
	1	1
S7P	1	1
	1	1
	1	1
	1	1
	1	1
	1	1
	1	1
	1	1
Ser	1	1
	1	1
	1	1
	1	1
T3P	1	1
	1	1
	1	1
	1	1
ADPG	1	1
	1	1
	1	1
	1	1
	1	1
	1	1
	1	1
UDPG	1	1
	1	1
	1	1
	1	1
	1	1
	1	1
	1	1

## Sheet: Substrate
Name	isotopomer	Ratio
Ind_CO2	#1	1

## Sheet: Initial_pool
RuBP	632.096
PGA	1074.42
p_PGA	1074.42
BPGA	144.495
T3P	57.0002
p_T3P	57.0002
FBP	31.2356
F6P	864.717
E4P	431.844
R5P	526.28
SBP	161.765
S7P	244.466
p_R5P	526.28
PGO	54.7739
Glyco	342.593
Glx	3268.09
Gly	102.152
Ser	1943.12
HPyr	2019.07
Glyce	1130.44
G6P	912.413
ADPG	2.4084
UDPG	25.3934
PEP	130.049

## Sheet: Time_course
Time_course
0
50
100
150
200
250
300
350
450
500

## Sheet: Components
Name	C	H	O	N	S	Si	Carbon skelton
BPGA	0	0	0	0	0	0	3
E4P	0	0	0	0	0	0	4
F6P	0	0	0	0	0	0	6
FBP	0	0	0	0	0	0	6
G6P	0	0	0	0	0	0	6
Glyce	0	0	0	0	0	0	3
Glyco	0	0	0	0	0	0	2
PEP	0	0	0	0	0	0	3
PGA	0	0	0	0	0	0	3
PGO	0	0	0	0	0	0	2
R5P	0	0	0	0	0	0	5
RuBP	0	0	0	0	0	0	5
S7P	0	0	0	0	0	0	7
Ser	0	0	0	0	0	0	3
T3P	0	0	0	0	0	0	3
ADPG	0	0	0	0	0	0	6
UDPG	0	0	0	0	0	0	6

## Sheet: Abundance_list1
BPGA	E4P	F6P	FBP	G6P	Glyce	Glyco	PEP	PGA	PGO	R5P	RuBP	S7P	Ser	T3P	UDPG	ADPG
4	5	7	7	7	4	3	4	4	3	6	6	8	4	4	7	7
231741	408955	1.5096e+08	588378	1.27818e+08	2.12734e+08	1.67068e+06	8.47641e+06	1.61435e+08	2.91073e+06	3.79487e+07	1.66131e+06	6.45376e+07	4.55387e+07	1.19551e+07	2.88133e+07	2.65333e+06
7068.19	1128.7	1.11229e+07	38664.1	9.27358e+06	8.40162e+06	46407.7	297749	6.26025e+06	71610.6	2.18076e+06	12893.1	5.04773e+06	5.48552e+06	479700	5.71267e+06	613567
0	0	2.18759e+06	15506.9	2.51093e+06	1.5542e+06	5524.51	58084.7	1.53682e+06	265053	1.39025e+06	2739	1.53078e+06	798020	0	1.62277e+06	167063
0	0	120080	2089.97	161838	29845.2		2800.5	83273.1		57266.6	0	153795	99573.7	0	991897	69118.7
	0	284585	0	120378						124140	0	1.72874e+06			46736	0
		31598.8	919.45	31238.6						191013	0	161595			0	59030
		113615	3051.28	426918								179356			19433.7	3268.33
												42259.8

## Sheet: Abundance_list2
BPGA	E4P	F6P	FBP	G6P	Glyce	Glyco	PEP	PGA	PGO	R5P	RuBP	S7P	Ser	T3P	UDPG	ADPG
4	5	7	7	7	4	3	4	4	3	6	6	8	4	4	7	7
305552	438950	197659677	520550	1.22239e+08	1.57224e+08	2.08275e+06	9.88294e+06	1.69277e+08	4.42771e+06	2.49641e+07	1.65752e+06	8.10576e+07	7.16292e+07	2.0718e+07	3.02133e+07	2256000
24055.2	15750.5	2.77704e+07	58192.9	2.32138e+07	7.11842e+06	77864.3	665312	1.88926e+07	181363	3.13131e+06	168151	1.50175e+07	1.25508e+07	1.90967e+06	6254000	480600
73079.7	0	3.89605e+06	10157.2	3.71102e+06	1.17528e+06	1112.77	105758	2.10572e+06	404557	1.09619e+06	35026.5	3.07097e+06	1.21392e+06	3.30296e+06	1804800	132117
9833.82	30289.6	346629	3970.72	358987	23950.2		7858.05	166136		65963.2	2334.65	334020	169385	0	985157	65312.3
	12548.6	310474	0	173972						122835	0	1.96305e+06			54278.3	0
		42147	0	30430.1						179707	0	187554			0	49100
		109965	1337.52	213584								216668			15283.7	4417.33
												50325.7

## Sheet: Abundance_list3
BPGA	E4P	F6P	FBP	G6P	Glyce	Glyco	PEP	PGA	PGO	R5P	RuBP	S7P	Ser	T3P	UDPG	ADPG
4	5	7	7	7	4	3	4	4	3	6	6	8	4	4	7	7
192214	336757	9.50689e+07	318314	8.27943e+07	2.26745e+08	1.27263e+06	5.52188e+06	9.88494e+07	2.25642e+06	1.26114e+07	497740	1.84163e+07	5.37831e+07	9.0408e+06	2.29033e+07	3.36933e+06
83746	76996.2	7.70051e+07	173285	5.9168e+07	2.72501e+07	229673	2.86904e+06	7.72417e+07	947304	1.09672e+07	530925	3.04093e+07	7.65273e+06	6.26207e+06	1.10793e+07	2.61643e+06
105433	16288.9	4.39388e+07	111168	2.58394e+07	5.81265e+06	41094	836143	2.26006e+07	337613	6.11876e+06	292246	2.34281e+07	8.89094e+06	5.20479e+06	5544900	1466510
23793.1	14022.7	1.67307e+07	36785.1	1.38866e+07	473733		110906	3.78389e+06		1.84803e+06	79757.4	1.14525e+07	1.58316e+06	254274	1.53767e+06	1.5693e+06
	10292.2	3.88439e+06	11200.5	3.56887e+06						1047987	14485.7	4.5125e+06			635867	160930
		647225	3302	584342						247941	1619.67	790201			148367	73758
		109238	1922.57	347518								292093			48675.7	8030
												64666.1

## Sheet: Abundance_list4
BPGA	E4P	F6P	FBP	G6P	Glyce	Glyco	PEP	PGA	PGO	R5P	RuBP	S7P	Ser	T3P	UDPG	ADPG
4	5	7	7	7	4	3	4	4	3	6	6	8	4	4	7	7
99905.1	177194	6.9936e+07	212275	6.56872e+07	8.60165e+07	1.55522e+06	3.86327e+06	5.29631e+07	2.37962e+06	9.47554e+06	383739	1.20572e+07	7.47182e+07	8.63301e+06	2.52867e+07	1783200
75006.1	59675.3	6.52467e+07	113336	5.44689e+07	2.19067e+07	436395	2.63226e+06	5.39656e+07	1.11922e+06	1.13364e+07	619339	2.32002e+07	2.10018e+07	7.36517e+06	1.36843e+07	1.51548e+06
79435.3	13011.4	5.37394e+07	70104.4	4.41318e+07	5.63838e+06	106854	903398	2.16544e+07	564265	7.35711e+06	435411	2.9433e+07	7.72389e+06	5.89102e+06	8927700	1001000
13746.2	18131	2.87216e+07	46733.3	2.03408e+07	758724		189486	4.63058e+06		3.05715e+06	192290	1.81367e+07	1.74044e+06	524563	1.81488e+06	1.22812e+06
	61007.6	9.32568e+06	10734.2	7.63377e+06						1.63147e+06	35795.7	7.86658e+06			1.39652e+06	161480
		1.80015e+06	4472.32	1.47021e+06						205784	4297	2.36716e+06			354937	77899.7
		0	2633.28	368639								561872			92475	10602.3
												94275.1

[truncated: 6 more sheets: Abundance_list5, Abundance_list6, Abundance_list7, Abundance_list8, Abundance_list9, Abundance_list10]
