# Supplementary material for: An integrated isotopic labeling and freeze sampling apparatus (ILSA) to support sampling leaf metabolomics at a centi-second scale
Source: Plant Methods. 2022 Jul 30;18:97. doi: 10.1186/s13007-022-00926-7 (PMC9338585; doi:10.1186/s13007-022-00926-7)
Supplement: Supplementary file 6 — Additional file 6: Data S5. Calculated photosynthetic flux of IR64. [file 13007_2022_926_MOESM6_ESM.xlsx]

## Sheet: Summary
RSS	9.19498
Run time	1 hour 22 min 31.5311 sec
Iteration times	100
	Flux	NetFlux
RuBP + Ind_CO2 --> PGA + p_PGA	457.34	457.34
p_PGA --> PGA	1066.14	457.34
PGA --> p_PGA	608.805	0
PGA --> BPGA	1076.08	1076.08
BPGA --> T3P	1076.08	1076.08
T3P + p_T3P --> FBP	751.799	216.426
FBP --> T3P + p_T3P	535.372	0
T3P --> p_T3P	817.345	216.426
p_T3P --> T3P	600.919	0
FBP --> F6P	459.672	216.426
F6P --> FBP	243.246	0
F6P + T3P --> E4P + R5P	719.239	214.41
E4P + R5P --> F6P + T3P	504.829	0
T3P + E4P --> SBP	986.025	214.41
SBP --> T3P + E4P	771.615	0
SBP --> S7P	214.41	214.41
S7P + T3P --> R5P + p_R5P	749.746	214.41
R5P + p_R5P --> S7P + T3P	535.336	0
p_R5P --> R5P	814.052	214.41
R5P --> p_R5P	599.642	0
R5P --> RuBP	643.23	643.23
RuBP --> PGA + PGO	135.89	135.89
PGO --> Glyco	135.89	135.89
Glyco --> Glx	135.89	135.89
Glx --> Gly	135.89	135.89
Gly + Gly --> Ind_CO2 + Ser	26.2115	26.2115
Ser --> HPyr	25.5139	25.5139
HPyr --> Glyce	25.5139	25.5139
Glyce --> PGA	25.5139	25.5139
F6P --> G6P	904.657	1.88828
G6P --> F6P	902.769	0
G6P --> ADPG	1.76015	1.76015
G6P --> UDPG	0.128133	0.128133
PGA --> PEP	4.64407	0.000961002
PEP --> PGA	4.64311	0
PEP --> [Glycolysis]	0.000961002	0.000961002
Gly --> [AA]	83.4671	83.4671
Ser --> [AA]	0.697569	0.697569
ADPG --> [Starch]	1.76015	1.76015
F6P + UDPG --> [Sucrose]	0.128133	0.128133
Flux represents the flux of reaction in the indicated direction; Netflux is the sum of flux of this reaction.
Metabolite pool
RuBP	632.096
PGA	1074.42
p_PGA	1074.42
BPGA	144.495
T3P	57.0002
p_T3P	57.0002
FBP	31.2356
F6P	864.717
E4P	431.844
R5P	526.28
SBP	161.765
S7P	244.466
p_R5P	526.28
PGO	54.7739
Glyco	342.593
Glx	3268.09
Gly	102.152
Ser	1943.12
HPyr	2019.07
Glyce	1130.44
G6P	912.413
ADPG	2.4084
UDPG	25.3934
PEP	130.049
